# Supplementary material for: Deuterosomal cells are the responsible lineage for multiciliogenesis in human airway differentiation
Source: Stem Cell Reports. 2026 Mar 19;21(4):102860. doi: 10.1016/j.stemcr.2026.102860 (PMC13083802; doi:10.1016/j.stemcr.2026.102860)
Supplement: Table S3. Predicted off-target sites for the CRISPR/Cas9 sgRNA used for CCE1-iPSC generation [file mmc2.xlsx]

## Sheet: Table_S3
Table S3. Predicted off-target sites for the CRISPR/Cas9 sgRNA used for CCE1-iPSC generation
Off-target ID	Chromosome	Strand	Start	End	Sequence
OT1	Chr1	+	34865754	34865776	ACCCGGCCCGGCCTGGCCCGTGG
OT2	Chr1	+	52602731	52602753	GCCCGGCCCGGCCCGGCCCGCGG
OT3	Chr9	+	129697084	129697106	GCCCGGCCCGGCCTGGCCCTTAG
OT4	Chr9	+	131394230	131394252	GCCCGGCCCGGCCGCGCCCGCGG
OT5	Chr12	+	121467611	121467633	GCCCGGCCCGGCCTGGCCCGCGC
OT6	Chr14	+	24430218	24430240	GCCCGGCCCGGCCCGGCCCCTGG
OT7	Chr14	+	91932430	91932452	GCCCGGCCCCGCCCAGCCCATGG
OT8	Chr1	-	94876103	94876125	GCCTGGGCTAGGCCGGGCCGGGC
OT9	Chr5	-	32444033	32444055	CCGCGGGCCGGGCCGGGCCGGGC
OT10	Chr8	-	142790607	142790629	CCATGGGCCGGGCCGGGCCGGGC
OT11	Chr10	-	132359526	132359548	CCACGGGCTGGGCTGGGCTGGGC
OT12	Chr11	-	121604337	121604359	CCACGGGCTGGGCTGGGCTGGGC
OT13	Chr22	-	48575775	48575797	CCGCGGGCTCGGCCGGGCCGCGC
