# Supplementary material for: Deuterosomal cells are the responsible lineage for multiciliogenesis in human airway differentiation
Source: Stem Cell Reports. 2026 Mar 19;21(4):102860. doi: 10.1016/j.stemcr.2026.102860 (PMC13083802; doi:10.1016/j.stemcr.2026.102860)
Supplement: Table S4. Primers used for validation of predicted off-target sites [file mmc3.xlsx]

## Sheet: Table_S4
Table S4. Primers used for validation of predicted off-target sites
Off-target ID	Primer name	Use	Direction	Sequence
OT1	OT1_F	PCR	Forward	CGCGGTCGTCAGCACTC
OT1	OT1_R	PCR	Reverse	CAATAACCACACTCCCGGTTT
OT1	OT1_IntSeq	Sequensing	Forward	GCGGTCGTCAGCACTCT
OT2	OT2_F	PCR	Forward	CCTAAGGCCGCTGCACTAAT
OT2	OT2_R	PCR	Reverse	CTTCCACCACTCGTAGCCTC
OT2	OT2_IntSeq	Sequensing	Reverse	GTTCTTCACTGGACTCCGAATCAGCCACTCCCC
OT3	OT3_F	PCR	Forward	AGTGGGCGCCTGTAATTTCA
OT3	OT3_R	PCR/Seq	Reverse	GGGGGCAGGTTTCTGAGAAG
OT4	OT4_F	PCR	Forward	CAAAATCCGGGCTTAGTCTGTTCT
OT4	OT4_R	PCR/Seq	Reverse	TTTTAGCATGGAGCATTCAGCA
OT5	OT5_F	PCR	Forward	ACTTTTCTTCAGGAGTGGGCT
OT5	OT5_R	PCR	Reverse	GCGGTGCCCGATGGC
OT5	OT5_IntSeq	Sequensing	Forward	TCAGGTCCTGGTCCTGCAGC
OT6	OT6_F	PCR	Forward	TCTTCGTGGCATCTTTCCGT
OT6	OT6_R	PCR/Seq	Reverse	CTCTGCTGGCGTTTTCCTTG
OT7	OT7_F	PCR	Forward	TCCTGCTTTCTCAGCCACAAA
OT7	OT7_R	PCR	Reverse	GAGCCCCCAAGGGAATGAG
OT7	OT7_IntSeq	Sequensing	Reverse	ATGTGGCCAGCTCAGAACTC
OT8	OT8_F	PCR/Seq	Forward	ATCTGGGGTCCAGAGGGTTT
OT8	OT8_R	PCR/Seq	Reverse	CGTCCAGTGGCATGAGAACT
OT9	OT9_F	PCR/Seq	Forward	AGGGATTTCATCCGGTGCAT
OT9	OT9_R	PCR	Reverse	GCGGGTGAGAGTTCAGAGTTC
OT10	OT10_F	PCR	Forward	GCAAGGCACTTTGGATATAATGG
OT10	OT10_R	PCR	Reverse	GCCACAACAGGAAGTAGACTG
OT10	OT10_IntSeq	Sequensing	Reverse	CTGAAATGGTGCCTCTCCCA
OT11	OT11_F	PCR	Forward	AGGAAATCCAAGCCACCGTAAA
OT11	OT11_R	PCR	Reverse	GGTGATCAGGATTCTCCCAAAGG
OT11	OT11_IntSeq	Sequensing	Reverse	GAACACACCGGCGAAGTCTA
OT12	OT12_F	PCR/Seq	Forward	ACCAGAAATCAGCTCCTCTTTC
OT12	OT12_R	PCR	Reverse	CTGGGCAATGTGGCTAAACC
OT13	OT13_F	PCR	Forward	GGTTTCCCTGTCTCTCCTGG
OT13	OT13_R	PCR	Reverse	ATCGCGGAGTCCCAACTCG
OT13	OT13_IntSeq	Sequensing	Forward	CAGGCCGGAGCAGCGGCGTC
