# Supplementary material for: Deuterosomal cells are the responsible lineage for multiciliogenesis in human airway differentiation
Source: Stem Cell Reports. 2026 Mar 19;21(4):102860. doi: 10.1016/j.stemcr.2026.102860 (PMC13083802; doi:10.1016/j.stemcr.2026.102860)
Supplement: Table S5. Antibodies and immunostaining conditions [file mmc4.xlsx]

## Sheet: Table_S5
Table S5. Antibodies and immunostaining conditions
Primary antibodies
Designation	Source	Identifier	Application
Anti-CPM	Wako	Cat# 014–27501; RRID: AB_2801482	MACS (1:200)
Anti-CPM	in house	N/A	FACS (1:100), MACS (1:200)
Anti-FOXJ1	Abcam	Cat# ab235445; RRID: not listed.	IF (1:100, 4% PFA or ice methanol fixation)
Anti-Acetylated tubulin	Sigma-Aldrich	Cat# T7451; RRID:AB_609894	IF (1:4000, 4% PFA or ice methanol fixation)
Anti-CCNO	Atlas Antibodies	Cat# HPA050090; RRID: AB_2681011	IF (1:100, 4% PFA or ice methanol fixation)
Anti-NEK2	Santa Cruz	Cat# sc-55602; RRID:AB_1126559	IF (1:100, ice methanol fixation)
Anti-SAS6	Santa Cruz	Cat# sc-81431; RRID:AB_1128357	IF (1:200, ice methanol fixation)
Anti-FOXN4	Santa Cruz	Cat# sc-377166; RRID: not listed.	IF (1:100, 4% PFA fixation)
Anti-CDC20B	Proteintech	Cat# 13376-1-AP; RRID: AB_2877945	IF (1:100, ice methanol fixation)
Anti-KRT8	Developmental Studies Hybridoma Bank	Cat# MABT329; RRID: AB_2891089	IF (1:100, 4% PFA fixation)
Anti-CD36	BioLegend	Cat# 336202; RRID: AB_1279228	IF (1:100, 4% PFA fixation)
Anti-NKX2-1	Abcam	Cat# ab76013; RRID:AB_1310784	IF (1:100, 4% PFA fixation)
Anti-Centriolin	Santa Cruz	Cat# sc-365521; RRID:AB_10851483	IF (1:100, ice methanol fixation)
Anti-ANLN	Santa Cruz	Cat# sc-271814; RRID:AB_10709437	IF (1:100, ice methanol fixation)
Anti-EpCAM	R&D Systems	Cat# AF960; RRID:AB_355745	FACS (1:100)
Anti-CD36-FITC	Miltenyi Biotec	Cat# 130-110-876; RRID:AB_2657726	IF (1:50, 4% PFA fixation); FACS (1:50)
Anti-TSPAN2	R&D Systems	Cat# MAB7876-SP; RRID: AB_3658952	FACS (1:25)
Anti-CD19	BioLegend	Cat# 302201; RRID:AB_314231	FACS (1:100)
Anti-CD58	BioLegend	Cat# 330902; RRID:AB_1186186	FACS (1:50)
Anti-OCT3/4-Alexa Fluor 647	BD Biosciences	Cat# 560329; RRID: AB_1645318	FACS (1:50)
Anti-NANOG-Alexa Fluor 488	BD Biosciences	Cat# 560791; RRID: AB_1937305	FACS (1:50)
Anti-FOXA2-PE	BD Biosciences	Cat# 561589; RRID: AB_10716057	FACS (1:50)
Anti-SOX17-Alexa Fluor 647	BD Biosciences	Cat# 562594; RRID: AB_2737670	FACS (1:50)
Anti-T-Alexa Fluor 488	R&D systems	Cat# IC2085G; RRID: not listed.	FACS (1:20)
Anti-NCAM-Alexa Fluor 647	BioLegend	Cat# 362513; RRID: AB_2564086	FACS (1:50)
Anti-Nestin-BV421	BioLegend	Cat# 656808; RRID: AB_2566634	FACS (1:50)
Anti-PAX6-Alexa Fluor 488	BD Biosciences	Cat# 561664; RRID: AB_10895587	FACS (1:50)
Secondary antibodies
Designation	Source	Identifier	Application
Anti-mouse IgG-Microbeads	Miltenyi Biotec	Cat# 130-048-401; RRID:AB_244360	MACS (1:5)
Anti-rat IgG-Microbeads	Miltenyi Biotec	Cat# 130-047-401; RRID:AB_244353	MACS (1:5)
Alexa Fluor 647 anti-mouse IgG2a	Thermo Fisher Scientific	Cat# A-21241; RRID:AB_2535810	IF (1:500)
Alexa Fluor 488 anti-mouse IgG2b	Thermo Fisher Scientific	Cat# A-21141; RRID:AB_2535778	IF (1:500)
Cy3 anti-rabbit IgG	Jackson ImmunoResearch	Cat# 711-165-152; RRID: AB_2307443	IF (1:500)
Alexa Fluor 488 anti-mouse IgG2a	Thermo Fisher Scientific	Cat# A-21131; RRID:AB_2535771	IF (1:500)
Alexa Fluor 647 anti-mouse IgG2b	Thermo Fisher Scientific	Cat# A-21242; RRID:AB_2535811	IF (1:500)
Alexa Fluor 647 anti-mouse IgG	Thermo Fisher Scientific	Cat# A-31571; RRID:AB_16254	IF (1:500)
Alexa Fluor 488 anti-rat IgG	Thermo Fisher Scientific	Cat# A-21208; RRID:AB_2535794	IF (1:500)
APC anti-rat IgG+IgM	Abcam	Cat# ab130798; RRID:AB_11156136	FACS (1:500)
Alexa Fluor 647 anti-goat IgG	Thermo Fisher Scientific	Cat# A-21447; RRID:AB_2535864	FACS (1:500)
Alexa Fluor 488 anti-mouse IgG	Thermo Fisher Scientific	Cat# A-21202; RRID:AB_141607	FACS (1:500)
Isotype control
Designation	Source	Identifier	Application
Goat IgG Isotype Control	R&D Systems	Cat# AB-108-C; RRID:AB_354267	FACS (1:100), isotype control
REA Control-FITC	Miltenyi Biotec	Cat# 130-104-611; RRID:AB_2661677	FACS (1:50), isotype control
Mouse IgG2b Isotype Control	Thermo Fisher Scientific	Cat# 14-4732-82; RRID:AB_470117	FACS (1:25), isotype control
Mouse IgG1 Isotype Control	Sigma-Aldrich	Cat# M5284; RRID:AB_1163685	FACS (1:50), isotype control
Mouse IgG1 Isotyoe Control-Alexa Fluor 647	BioLegend	Cat# 400130; RRID: AB_2800436	FACS (1:25), isotype control
Mouse IgG1 Isotype Control-Alexa Fluor 488	BioLegend	Cat# 400132; RRID: not listed.	FACS (1:50), isotype control
Mouse IgG1 Isotype Control-PE	Beckman Coulter	Cat# A07796; RRID: AB_2832963	FACS (1:5), isotype control
Goat IgG Isotype Control-Alexa Fluor 488	R&D Systems Systems	Cat# IC108G; RRID: AB_10890944	FACS (1:25), isotype control
Mouse IgG1 Isotype Control-BV421	BioLegend	Cat# 400157; RRID: AB_10897939	FACS (1:50), isotype control
Mouse IgG2a Isotype Control-Alexa Fluor 488	BD Biosciences	Cat# 565362; RRID: AB_2869664	FACS (1:50), isotype control
