# Supplementary material for: Deuterosomal cells are the responsible lineage for multiciliogenesis in human airway differentiation
Source: Stem Cell Reports. 2026 Mar 19;21(4):102860. doi: 10.1016/j.stemcr.2026.102860 (PMC13083802; doi:10.1016/j.stemcr.2026.102860)
Supplement: Table S6. Primers used for RT-qPCR [file mmc5.xlsx]

## Sheet: Table_S6
Table S6. Primers used for RT-qPCR
Gene	Forward primer	Reverse primer
ACTB	CAATGTGGCCGAGGACTTTG	CATTCTCCTTAGAGAGAAGTGG
FOXJ1	CCTGTCGGCCATCTACAAGT	AGACAGGTTGTGGCGGATT
SNTN	GCTGCAAACCCAATTTAGGA	TGCTCATCAAGTTCAGAAAGGA
CCNO	CTCTCCTTCGAGTCGCTGTG	CCACCTGTTTGCAAGCGATG
DEUP1	TGACTGTGAGCCAAACAGAAGT	TGGGGGAGACAGTGGGAATA
CDC20B	CCTCAGCAGTGGGTCAAGAC	GGTGACCACTTCAGAGCACA
FOXN4	GGGAAGGGCTCCTGTAGACT	CCCAGTGTGTCCAAGCTGAA
NEK2	AGTTCCTGTCTCTGGCAAGT	GCACTTGGACTTAGATGTGAGC
ANLN	AGCAGCTGCAGATCTCCAAG	GGATCTCACTCTTCAGCTGGA
NKX2-1	AGGACACCATGAGGAACAGC	GCCATGTTCTTGCTCACGTC
SYP	TTTGTGAAGGTGCTGCAATG	ACCTCGATGCTGAGGTCACT
